# Supplementary material for: Inhibition of Ubiquitin-Specific Protease-13 Improves Behavioral Performance in Alpha-Synuclein Expressing Mice
Source: Int J Mol Sci. 2022 Jul 23;23(15):8131. doi: 10.3390/ijms23158131 (PMC9330474; doi:10.3390/ijms23158131)
Supplement: Supplementary file 1 [file ijms-23-08131-s001.zip]

Archive with 1 entries (1 files):
- ijms-1804857-supplementary.pptx
